# Supplementary material for: Exploring the abomasal lymph node transcriptome for genes associated with resistance to the sheep nematode Teladorsagia circumcincta
Source: Vet Res. 2013 Aug 8;44(1):68. doi: 10.1186/1297-9716-44-68 (PMC3751673; doi:10.1186/1297-9716-44-68)
Supplement: Additional file 1 — Digital gene expression analysis of gastric lymph node of T. circumcincta infected sheep. Differentially expressed genes in the R vs. C, S vs. C and R vs. S comparisons analysed using the Ovis aries Oar v3.1 genome assembly. Mean; ΔΔCt (mean CtGOI - meanCYWHAZ). [file 1297-9716-44-68-S1.xlsx]

## Sheet: Sheet1
Additional File 1
	Mean			STANDARD DEVIATION			FOLD CHANGE
GENE	CONTROL	RESISTANT	SUSCEPTIBLE	CONTROL	RESISTANT	SUSCEPTIBLE	R vs. C	S vs. C
AIMP1	5.2425	6.948	5.412	0.301814	0.444679	0.445107	-3.2614	-1.1247
BMP2	6.89	8.306	7.564	0.50405	0.690898	1.22782	-2.6684	-1.5955
C5	15.5225	15.266	15.63	0.077621	0.324623	0.33429	1.1946	-1.0774
CCL1	11.5325	11.198	11.328	0.4447	0.793265	0.888887	1.2609	1.1523
CCL11	13.8925	14.36	14.972	0.803923	0.700607	0.621506	-1.3827	-2.1133
CCL16	14.2975	14.522	15.25	1.27902	1.41775	0.650192	-1.1684	-1.9352
CCL17	15.5225	15.266	15.63	0.077621	0.324623	0.33429	1.1946	-1.0774
CCL2	15.12	15.266	15.342	0.445945	0.324623	0.345282	-1.1065	-1.1663
CCL20	13.715	15.078	14.482	1.8395	0.584226	2.88742	-2.5722	-1.7017
CCL22	5.08	4.258	4.26	0.575442	0.417457	0.880909	1.7679	1.7654
CCL24	15.5225	15.266	15.63	0.077621	0.324623	0.33429	1.1946	-1.0774
CCL26	15.5225	15.266	15.38	0.077621	0.324623	0.48657	1.1946	1.1038
CCL3	7.9175	8.074	8.326	0.967001	0.772483	0.886442	-1.1146	-1.3273
CCL4	5.4275	5.316	6.208	0.655102	0.668453	1.4231	1.0804	-1.7177
CCL5	12.6875	12.304	13.966	0.334801	0.796699	0.719048	1.3045	-2.4259
CCL8	15.3625	15.266	15.63	0.304015	0.324623	0.33429	1.0692	-1.2037
CCR1	8.3275	8.548	8.654	0.843697	0.765781	0.707587	-1.1651	-1.254
CCR10	15.5225	15.266	15.63	0.077621	0.324623	0.33429	1.1946	-1.0774
CCR2	13.4875	12.998	14.364	0.971781	0.795154	1.24615	1.404	-1.8359
CCR3	15.5225	14.928	15.624	0.077621	0.752908	0.327765	1.5099	-1.0729
CCR4	15.5225	15.266	15.63	0.077621	0.324623	0.33429	1.1946	-1.0774
CCR5	5.6075	5.614	6.448	0.726424	0.541184	0.928477	-1.0045	-1.7907
CCR6	15.5225	15.266	15.63	0.077621	0.324623	0.33429	1.1946	-1.0774
CCR8	15.5225	15.266	15.63	0.077621	0.324623	0.33429	1.1946	-1.0774
CD40LG	4.005	3.838	4.292	0.503422	0.190184	0.655301	1.1227	-1.2201
CSF1	7.18	8.042	8.042	0.581263	0.744627	0.665785	-1.8176	-1.8176
CSF2	15.5225	15.266	15.63	0.077621	0.324623	0.33429	1.1946	-1.0774
CSF3	12.2475	12.216	12.294	0.909812	0.396963	0.391765	1.0221	-1.0328
CX3CR1	8.2125	7.988	8.69	0.210456	0.343176	0.217025	1.1684	-1.3923
CXCL10	4.4875	4.334	5.954	1.28032	1.11437	0.72009	1.1123	-2.7635
CXCL11	15.5225	15.266	15.63	0.077621	0.324623	0.33429	1.1946	-1.0774
CXCL12	4.3175	7.182	5.478	1.69396	4.6111	0.679978	-7.2828	-2.2353
CXCL13	3.1025	3.356	3.75	0.328874	0.225455	0.557987	-1.1921	-1.5665
CXCL2	12.42	12.542	13.284	0.499266	0.853797	0.720368	-1.0882	-1.8201
CXCL5	15.5225	15.266	15.63	0.077621	0.324623	0.33429	1.1946	-1.0774
CXCL9	6.765	6.802	8.348	0.958906	1.52117	0.820683	-1.026	-2.9959
CXCR1	10.2025	10.806	11.516	0.442446	0.819866	0.46101	-1.5194	-2.4854
CXCR2	14.6375	15.126	15.63	1.8387	0.5937	0.33429	-1.403	-1.9896
CXCR3	14.0425	14.758	15.212	0.329684	0.95214	0.576732	-1.6421	-2.2493
CXCR5	15.5225	14.882	15.63	0.077621	0.630254	0.33429	1.5589	-1.0774
FASLG	7.3	6.612	7.572	0.806267	0.408742	0.591667	1.611	-1.2075
IFNG	9.4575	9.438	10.552	0.367367	0.621064	1.29221	1.0136	-2.1354
IL10RA	15.255	13.974	14.846	0.385616	1.10866	0.564163	2.4301	1.3278
IL10RB	6.4725	6.316	6.834	0.39263	0.713919	0.445062	1.1146	-1.2848
IL13	13.605	10.03	11.852	0.649744	0.449166	0.832208	11.9174	3.3706
IL15	10.315	9.93	10.85	0.283019	0.97103	0.360069	1.3059	-1.4489
IL16	5.38	5.14	5.87	0.369053	0.626777	0.232271	1.181	-1.4044
IL17A	15.36	15.26	15.63	0.395053	0.327796	0.33429	1.0718	-1.2058
IL17B	13.795	12.756	14.194	0.652917	0.625923	1.14021	2.0548	-1.3186
IL17F	15.5225	15.266	15.63	0.077621	0.324623	0.33429	1.1946	-1.0774
IL1A	8.1775	8.126	8.76	0.45265	0.357043	0.813265	1.0363	-1.4974
IL1B	15.5225	15.266	15.63	0.077621	0.324623	0.33429	1.1946	-1.0774
IL1R1	5.61	6.526	6.224	0.527889	0.811098	0.650945	-1.8869	-1.5305
IL1RN	7.69	7.76	7.94	0.199165	0.933461	0.381641	-1.0497	-1.1892
IL21	13.62	14.048	13.814	0.326803	0.522752	0.810882	-1.3454	-1.1439
IL27	15.5225	15.266	15.63	0.077621	0.324623	0.33429	1.1946	-1.0774
IL2RB	8.215	10.328	10.452	0.237837	3.10958	3.18515	-4.3259	-4.7142
IL2RG	9.6225	9.63	9.414	0.385606	0.597871	0.642946	-1.0052	1.1555
IL3	15.5225	15.266	15.196	0.077621	0.324623	0.988726	1.1946	1.254
IL33	15.5225	15.266	15.63	0.077621	0.324623	0.33429	1.1946	-1.0774
IL4	13.845	11.858	11.906	1.08476	0.507415	0.577347	3.9641	3.8344
IL5	15.245	13.728	15.492	0.53507	1.0089	0.260327	2.862	-1.1867
IL6R	5.8475	6.088	5.96	0.552411	0.597846	0.497092	-1.1814	-1.0811
IL6ST	1.9975	1.78	2.286	0.334203	0.200873	0.258128	1.1627	-1.2214
IL7	6.27	6.16	6.672	0.207043	0.423674	0.39239	1.0792	-1.3213
IL8	12.9875	13.352	12.978	0.912921	0.489152	1.45008	-1.2874	1.0066
IL9	15.5225	14.99	15.63	0.077621	0.574239	0.33429	1.4464	-1.0774
IL9R	14.9075	12.904	14.82	0.921715	2.57624	0.925473	4.0097	1.0625
LTA	15.5225	15.188	15.142	0.077621	0.400462	0.586234	1.2609	1.3018
LTB	1.85	2.49	2.238	0.4871	0.371551	0.697474	-1.5583	-1.3086
MIF	4.9375	6.048	5.284	0.432155	0.651207	0.873086	-2.1592	-1.2715
NAMPT	4.4225	4.408	4.684	0.746118	0.29685	0.368551	1.1946	-1.0774
OSM	15.5225	15.266	15.63	0.077621	0.324623	0.33429	1.1946	-1.0818
PF4	10.0625	9.806	10.176	1.17882	1.04935	0.828662	1.1439	1.1487
SPP1	5.43	5.236	5.23	0.260384	0.660969	0.60597	-1.0249	-1.3599
TNF	6.1925	6.228	6.636	0.382219	0.232099	0.538359	-1.0695	-1.5551
TNFRSF11B	9.555	9.652	10.192	0.2541	1.00266	1.1244	-1.3122	-2.0307
TNFSF10	4.09	4.482	5.112	0.416413	0.609196	0.616214	1.0673	-1.5094
TNFSF11	5.08	4.986	5.674	0.194079	0.34508	0.390871	1.5828	1.1146
TNFSF13	7.4425	6.78	7.286	0.310524	0.379934	0.822271	-1.4753	-1.8264
TNFSF13B	8.315	8.876	9.184	0.510588	0.846717	0.593153	1.3547	-1.1503
TNFSF14	15.29	14.852	15.492	0.391152	0.761164	0.439511	-3.4153	-1.6044
TNFSF4	9.09	10.862	9.772	0.879583	1.28697	0.598306	-4.2812	-1.5433
VEGFA	5.18	7.278	5.806	0.495648	1.2287	0.038471	-16.5413	-1.5073
