# Supplementary material for: Exploring the abomasal lymph node transcriptome for genes associated with resistance to the sheep nematode Teladorsagia circumcincta
Source: Vet Res. 2013 Aug 8;44(1):68. doi: 10.1186/1297-9716-44-68 (PMC3751673; doi:10.1186/1297-9716-44-68)
Supplement: Additional file 2 — RT-qPCR analysis of gastric lymph node of T. circumcincta infected sheep. Differentially expressed genes in the R vs. C and S vs. C comparisons. Mean R, S, C; mean tag numbers per 106 tags in Resistant (R), Susceptible (S), Control (C). FC R/C, S/C, R/S; fold change Resistant vs. Control (R/C), Susceptible vs. Control (S/C, Resistant vs. Susceptible (R/S). [file 1297-9716-44-68-S2.xlsx]

## Sheet: RvsC
Additional file 2.xlsx
RESISTANT vs. CONTROL
Chrm	Strand	Gene Start	Gene Stop	GENE	Q value	P value	mean R	mean C	FC R/C
OAR5	+	15434573	15461297	C3	0.0702745	9.40359e-05	10.9768	5.0182	2.1874
OAR8	-	56146045	56234687	EPB41L2	0.0702745	0.000119314	13.8663	5.14128	2.69705
OAR25	+	41332365	41354115	FAM35A	0.0702745	0.000223963	16.8529	6.21619	2.71113
OAR3	-	173785980	173832299	APPL2	0.0702745	0.000473434	10.6381	6.12335	1.7373
OAR11	+	55878525	55896536	CD300LB	0.0702745	0.000496594	17.6136	2.89589	6.08228
OAR12	+	49359930	49362352	TNFRSF4	0.0702745	0.000499488	85.3932	26.7847	3.18813
OAR2	-	125475772	125508763	NUP35	0.0702745	0.000565695	43.2776	23.6174	1.83245
OAR2	-	225910579	226150981	DOCK10	0.0702745	0.000581966	54.2887	27.0455	2.00731
OAR11	+	51745354	51747580	CBX8	0.0702745	0.000601785	64.7844	25.9427	2.49721
OAR7	-	62316697	62347001	SORD	0.0702745	0.000652778	29.3357	7.10928	4.1264
OAR14	+	56505753	56514397	CTU1	0.0702745	0.000656061	15.4462	6.74418	2.2903
OAR21	-	9341467	9347202	TMEM126A	0.0702745	0.000717848	29.1408	13.3202	2.18771
OAR2	+	238537980	238539935	IFI6	0.0702745	0.000768604	58.0609	5.68616	10.2109
OAR21	+	41620528	41628137	OTUB1	0.0702745	0.000784934	49.9752	22.6413	2.20726
OAR1	-	261337164	261519627	U2AF1	0.0702745	0.000793317	160.993	99.4863	1.61824
OAR11	+	52412148	52418454	LGALS3BP	0.0702745	0.000796741	31.1831	16.124	1.93396
OAR3	-	217339090	217356576	NFAM1	0.0702745	0.000828776	16.0622	8.25342	1.94613
OAR3	-	163095746	163101729	MYL6	0.0702745	0.000838784	209.098	88.3515	2.36666
OAR24	+	36999347	37133651	SMURF1	0.0702745	0.000886769	85.8796	30.4693	2.81856
OAR10	-	30365435	30388526	ALOX5AP	0.0702745	0.000947351	24.6188	13.9191	1.76871
OAR14	+	54090945	54093839	EMP3	0.0702745	0.000951988	22.0535	4.3672	5.0498
OAR15	+	78145651	78154137	TMX2	0.0702745	0.000981635	17.0915	7.07341	2.4163
OAR1	-	104609520	104615631	SSR2	0.0702745	0.0011162	44.0351	19.7848	2.2257
OAR19	-	59702810	59760938	ALDH1L1	0.0702745	0.00112391	24.109	10.8704	2.21786
OAR2	-	244875307	244898424	PINK1	0.0702745	0.00115877	18.8325	8.96559	2.10053
OAR3	-	209705243	209761218	CCND2	0.0702745	0.00119044	11.8284	5.61164	2.10783
OAR3	-	32530475	32601816	DNMT3A	0.0702745	0.00119204	36.8353	18.2577	2.01752
OAR1	-	205723456	205757912	ACTL6A	0.0702745	0.00119606	122.122	51.7755	2.35868
OAR1	+	259688446	259762804	MX2	0.0702745	0.00121299	14.0813	3.60208	3.90921
OAR5	-	6608303	6640918	HSH2D	0.0702745	0.00124429	11.3828	4.91253	2.3171
OAR1	+	261940158	262061204	RRP1	0.0702745	0.00124433	21.696	10.9984	1.97265
OAR7	+	22903433	22917885	METTL3	0.0702745	0.00126501	48.4272	29.0784	1.6654
OAR1	-	26592681	26693025	ZCCHC11	0.0702745	0.00126876	38.2716	17.2183	2.22273
OAR11	-	50052768	50096422	ASPSCR1	0.0702745	0.00127927	49.9718	23.2741	2.1471
OAR19	+	50843155	50856490	USP19	0.0702745	0.00127967	13.2045	6.56578	2.01111
OAR24	-	21178391	21198908	GGA2	0.0702745	0.00129829	47.1031	30.3316	1.55294
OAR18	+	44447953	44468701	PSMA6	0.0702745	0.00130125	83.3285	55.0372	1.51404
OAR5	-	14360455	14415317	TIMM44	0.0702745	0.00131281	26.5742	11.8414	2.24418
OAR14	+	1197345	1197638	EXOSC6	0.0702745	0.00132334	259.773	119.339	2.17677
OAR14	-	52049808	52065912	ERCC2	0.0702745	0.00134285	218.952	69.4227	3.1539
OAR20	+	7198865	7296532	PSMB9	0.0702745	0.00139025	117.318	58.0648	2.02047
OAR11	-	26714155	26715172	Uncharact	0.0702745	0.00139389	18.64	7.98019	2.33578
OAR15	+	60516508	60755732	ELP4	0.0702745	0.00139916	11.7422	7.26152	1.61704
OAR20	+	9853599	9863074	C6ORF81	0.0702745	0.00148315	28.1433	12.5375	2.24473
OAR23	+	43042712	43088361	GNAL	0.0702745	0.00148516	33.7033	19.4636	1.73161
OAR6	+	116310980	116358291	CTBP1	0.0702745	0.0015029	195.347	100.226	1.94907
OAR2	-	192155015	192311883	STAT4	0.0702745	0.00150839	47.8946	25.2681	1.89546
OAR3	+	213733246	213741730	POLR2F	0.0702745	0.00153353	14.2466	9.3276	1.52736
OAR14	+	54981354	54983763	RPS11	0.0702745	0.00156142	2265.66	1208.59	1.87463
OAR11	-	48078392	48093912	POLG2	0.0702745	0.00161553	15.0625	8.20138	1.83658
OAR3	-	34301345	34305765	EIF2B4	0.0702745	0.0016403	28.675	12.3046	2.33043
OAR19	+	48911842	48913931	RPL29	0.0702745	0.00165151	16.3167	9.94531	1.64064
OAR1	-	164474247	164479615	RPL24	0.0702745	0.00167818	1799.24	941.066	1.91192
OAR1	-	164474247	164479615	RPL24	0.0702745	0.00167818	1799.24	941.066	1.91192
OAR21	-	49464265	49490188	PHRF1	0.0702745	0.00168189	26.6894	16.1654	1.65102
OAR12	-	78410839	78681497	PTCHD3	0.0702745	0.00179133	28.5801	16.9795	1.68321
OAR14	+	45710695	45713388	HCST	0.0702745	0.00179872	138.203	73.8192	1.87218
OAR20	-	18310843	18543631	SUPT3H	0.0702745	0.00182936	21.5769	11.6428	1.85324
OAR11	+	51693996	51708362	CBX4	0.0702745	0.00183287	12.0551	7.04072	1.7122
OAR11	-	51223480	51257814	Uncharact	0.0702745	0.00183669	33.7581	16.1138	2.09498
OAR11	-	51223480	51257814	Uncharact	0.0702745	0.00183669	33.7581	16.1138	2.09498
OAR24	-	2363506	2367520	PKMYT1	0.0702745	0.00185763	25.6375	7.47475	3.42988
OAR11	+	38535825	38552089	MRPL45	0.0702745	0.00186892	12.0297	6.21012	1.93711
OAR24	-	3530255	3589507	CORO7	0.0702745	0.00187447	26.4905	14.045	1.88612
OAR5	+	12332399	12336477	Uncharact	0.0702745	0.00187911	29.3856	3.59539	8.17313
OARX	-	16839257	17097397	MAP3K15	0.0702745	0.00191362	32.9422	19.2039	1.71539
OAR21	-	42295332	42307199	PYGM	0.0702745	0.00203476	18.4724	9.93108	1.86006
OAR18	-	1320452	1416774	UBE3A	0.0702745	0.00214114	10.7263	7.1245	1.50555
OAR13	+	51989037	52008883	SNRPB	0.0702745	0.00217945	15.6987	9.70283	1.61795
OAR5	-	15694166	15695806	ALKBH7	0.0702745	0.00218674	121.813	60.612	2.00972
OAR6	-	58128813	58193251	TMEM156	0.0702745	0.00220558	14.2868	8.49997	1.68081
OAR9	+	13431470	13444431	CYHR1	0.0702745	0.00223698	13.9577	5.52594	2.52585
OAR6	+	22171367	22289037	MANBA	0.0702745	0.00226953	14.63	8.12693	1.80019
OAR14	-	56407017	56428603	SIGLEC10	0.0702745	0.00229847	10.4814	2.06946	5.0648
OAR3	+	34042473	34047633	EMILIN1	0.0702745	0.00231554	17.3989	10.4394	1.66666
OAR25	+	30836641	30859206	VDAC2	0.0702745	0.0023472	18.0287	11.7822	1.53016
OAR17	+	70387677	70429652	IGLL5	0.0702745	0.00241691	356.864	128.037	2.78719
OAR3	+	4385310	4408496	TTF1	0.0702745	0.00242089	24.9488	9.90483	2.51885
OAR7	+	64446862	64480403	MAPK1IP1L	0.0702745	0.00242152	134.808	87.0205	1.54915
OAR17	+	68044942	68111623	EWSR1	0.0702745	0.00249284	81.0757	49.4007	1.64119
OAR2	+	52537491	52544000	TPM2	0.0702745	0.0025176	72.2616	45.2743	1.59608
OAR5	+	14066151	14074793	MCOLN1	0.0702745	0.00254926	15.3556	7.21325	2.1288
OAR18	-	65834770	65848186	CINP	0.0702745	0.00257264	12.5788	6.03626	2.08387
OAR19	-	54058404	54064238	CLEC3B	0.0702745	0.00257321	48.7298	25.9285	1.87939
OAR12	+	78543637	78628718	TNNI1	0.0702745	0.00265995	28.5801	16.9795	1.68321
OAR24	-	7720434	7749441	USP7	0.0702745	0.00268193	41.8238	26.0783	1.60378
OAR3	+	96252568	96257350	INO80B	0.0702745	0.00268882	19.1184	8.89687	2.14889
OAR1	+	110746928	110755637	NDUFS2	0.0702745	0.00274683	84.0471	31.1955	2.69421
OAR23	+	41771653	41785983	NDUFV2	0.0702745	0.0028111	56.233	31.5585	1.78187
OAR3	+	2545105	2547725	SURF4	0.0702745	0.00284449	21.3908	14.181	1.50841
OARX	+	49517459	49519610	HSD17B10	0.0702745	0.00287304	16.7871	10.9448	1.5338
OAR3	-	163095746	163101729	MYL6	0.0702745	0.00303585	11.5925	3.04898	3.80209
OAR1	+	104659990	104663162	LAMTOR2	0.0702745	0.00306568	53.7344	35.6417	1.50763
OAR14	-	48287581	48290523	RPS16	0.0702745	0.00309999	357.533	237.713	1.50405
OAR3	-	34315831	34335507	PPM1G	0.0702745	0.00312854	108.045	65.3532	1.65325
OAR5	-	48051003	48053186	PACAP	0.0702745	0.00320926	27.7304	14.1998	1.95287
OAR18	-	68448003	68534502	IGHA1	0.0702745	0.0032436	58.1128	4.91062	11.8341
OAR2	+	47260425	47305577	TEX10	0.0702745	0.00326956	53.6482	25.0437	2.14218
OAR4	+	111703414	111966076	KRBA1	0.0702745	0.00327429	31.5537	17.9158	1.76122
OAR1	+	105304639	105329364	PRCC	0.070293	0.00331006	14.7169	8.41565	1.74875
OAR24	-	24802986	24844240	NSMCE1	0.070293	0.00331772	27.3427	15.4438	1.77046
OAR24	-	24802986	24844240	NSMCE1	0.070293	0.00331772	27.3427	15.4438	1.77046
OAR17	-	71644788	71648581	MZT2A	0.0705537	0.00335517	49.606	24.6486	2.01253
OAR14	-	62649201	62650335	ZBTB45	0.0706008	0.00340115	16.9937	10.3899	1.6356
OAR1	-	103395634	103446221	ADAR	0.0706008	0.003446	59.7515	34.2531	1.74441
OAR3	+	223805054	223823994	TRABD	0.0706008	0.00345375	18.5024	12.1393	1.52417
OAR25	-	26909627	26911433	PCBD1	0.0706008	0.00346483	20.67	13.5053	1.53051
OAR13	+	51989037	52008883	SNRPB	0.0708258	0.00351463	133.337	78.8425	1.69118
OAR14	+	52180741	52185513	VASP	0.0708258	0.00353411	41.2869	27.4607	1.50349
OAR2	+	2699200	2722938	FBXW2	0.0708258	0.00355051	26.6303	16.3889	1.6249
OAR5	+	7471574	7495257	RASAL3	0.0708258	0.0036007	15.4041	8.77962	1.75453
OAR19	+	50365134	50374617	UBA7	0.0708258	0.00361999	17.7739	8.64866	2.0551
OAR6	-	116158205	116166146	TACC3	0.0708258	0.00368518	58.0573	35.1571	1.65137
OAR8	-	90633116	90657761	PSMB1	0.0708258	0.00371537	933.259	583.053	1.60064
OAR5	+	40961251	40987643	HMHA1	0.0708258	0.00371922	34.1599	16.6993	2.04559
OAR5	+	49180976	49185108	WDR55	0.0708258	0.00373915	19.8059	11.4461	1.73036
OAR20	-	29959586	29966427	HIST1H2BN	0.0708258	0.00374493	10.2171	6.66187	1.53367
OAR25	-	27821114	27854810	PSAP	0.0708258	0.00380579	293.105	186.265	1.57359
OAR25	-	27821114	27854810	PSAP	0.0708258	0.00380579	293.105	186.265	1.57359
OAR17	+	63977711	64012404	TMEM119	0.0708258	0.00380706	22.2867	14.2743	1.56132
OAR23	-	3926172	3967540	CNDP2	0.0716384	0.00404412	35.1805	20.8344	1.68858
OAR7	-	27348255	27428281	AQR	0.0716515	0.00405717	17.8467	9.72113	1.83587
OAR5	-	59817444	59851466	TNIP1	0.0722188	0.00427846	20.8653	13.482	1.54764
OAR21	+	43062809	43064027	SSSCA1	0.0722188	0.00433147	13.3662	7.69014	1.7381
OAR14	+	55110793	55120842	PRMT1	0.0722188	0.00436219	60.8184	28.8696	2.10666
OAR21	-	27447378	27462009	VSIG2	0.0722188	0.00441711	28.7297	17.9444	1.60104
OAR18	+	68056948	68131131	PLD4	0.0722188	0.00448101	11.914	2.66499	4.47056
OAR2	+	231222761	231533409	SP140	0.0722188	0.00448632	93.7584	59.4126	1.57809
OAR11	+	7502977	7514463	AKAP1	0.0722188	0.00455943	18.2145	11.4313	1.59339
OAR14	-	55264896	55273155	IL4I1	0.0722188	0.00456604	35.1333	23.3486	1.50473
OAR11	+	26670345	26681951	ACAP1	0.0722188	0.00458376	148.675	80.2348	1.853
OAR17	-	62131393	62190676	GCN1L1	0.0722188	0.00463576	254.566	115.315	2.20757
OAR21	-	36462968	36477874	SLC15A3	0.0722188	0.00465483	48.0171	31.8221	1.50892
OAR21	-	36462968	36477874	SLC15A3	0.0722188	0.00465483	48.0171	31.8221	1.50892
OAR17	-	71644788	71648581	MZT2A	0.0722188	0.00466771	10.2368	6.69611	1.52877
OAR1	-	119605108	119670762	MRPS6	0.0722886	0.00474989	15.4159	9.60953	1.60423
OAR7	+	78332259	78434558	KIAA0247	0.0722886	0.00479422	178.455	109.95	1.62306
OAR24	+	33566376	33569416	TBL2	0.0722886	0.00484435	11.0235	5.53827	1.99042
OAR18	-	45369883	45388563	MBIP	0.0722886	0.00486116	118.036	78.4255	1.50507
OAR18	-	45369883	45388563	MBIP	0.0722886	0.00486116	118.036	78.4255	1.50507
OAR1	+	99303552	99323285	PRPF3	0.0722886	0.00487376	332.3	197.201	1.68508
OAR4	-	113051833	113053921	TMUB1	0.0723949	0.0049037	14.6671	7.22929	2.02884
OAR5	+	14649840	14696881	ANGPTL4	0.0723949	0.00510228	24.2597	10.6363	2.28084
OAR19	+	56202795	56206018	RPL32	0.0723949	0.00514092	19.617	8.06652	2.4319
OAR25	+	34846978	34853028	PPIF	0.0723949	0.00516056	43.2298	28.2369	1.53097
OAR20	+	26328112	26334147	PBX2	0.0723949	0.00519515	10.57	5.93384	1.78131
OAR9	+	13925064	13945799	SCRIB	0.0723949	0.00520833	25.4602	15.0867	1.68759
OAR3	+	85340376	85346065	SRSF7	0.0723949	0.00528829	14.1599	8.9568	1.58091
OARX	+	21149386	21152502	SAT1	0.0285709	2.47998e-05	14.2811	55.8165	-3.91
OAR4	+	106214490	106222048	ZYX	0.0320687	7.13659e-05	16.7119	85.411	-5.11
OAR3	+	153188802	153355268	GRIP1	0.0320687	7.42925e-05	6.43063	24.9191	-3.88
OAR24	-	26221751	26244775	ALDOA	0.0320687	8.30702e-05	16.398	46.1922	-2.82
OAR14	+	35021676	35056800	PRMT7	0.0320687	0.000107264	4.97236	16.3571	-3.29
OARX	-	113776542	113897893	RBMX2	0.0336668	0.000185469	4.80285	11.0762	-2.31
OAR1	+	122046153	122083303	SCAF4	0.0356772	0.00021052	5.31314	11.8316	-2.23
OAR6	+	67017345	67089541	SLAIN2	0.0359558	0.000223407	10.4446	27.7127	-2.65
OAR26	+	17869873	17943825	ASAH1	0.0383545	0.000260126	4.58416	10.1094	-2.21
OAR3	-	179712732	179746503	FOXRED2	0.0396475	0.000293676	3.89773	11.5608	-2.97
OAR13	+	3220276	3402149	C20ORF94	0.0396475	0.00035115	4.8617	14.7238	-3.03
OAR7	-	76418646	76435350	VTI1B	0.0396475	0.000353834	48.9746	89.8045	-1.83
OAR5	-	12546272	12554248	ICAM3	0.0396475	0.000388358	36.8092	62.4628	-1.7
OAR3	-	96312626	96316181	AUP1	0.0396475	0.000423107	3.98259	13.7307	-3.45
OAR11	-	49310218	49318013	FN3KRP	0.0396475	0.000449119	8.70828	15.4842	-1.78
OAR2	+	248036206	248051576	RCC2	0.0407676	0.000466374	4.92097	14.4455	-2.94
OAR14	-	53929950	53953550	LIG1	0.0407676	0.000525167	17.0864	31.4816	-1.84
OAR24	-	7720434	7749441	USP7	0.0407676	0.000530747	14.7323	25.9263	-1.76
OAR11	+	22518627	22561972	RPA1	0.0409364	0.000606799	21.9357	40.033	-1.83
OAR12	+	62163057	62284313	LAMC1	0.0410953	0.000652347	4.7841	12.2315	-2.56
OAR20	+	27386575	27389439	NRM	0.0410953	0.00065661	6.60816	11.7799	-1.78
OAR5	+	1171303	1213683	MGAT4B	0.0410953	0.000671971	20.1589	35.0218	-1.74
OAR12	+	42634191	42696905	ENO1	0.0410953	0.000673298	7.60818	15.1195	-1.99
OAR24	+	14521677	14577736	NOMO1	0.0415384	0.000756909	26.3152	49.3857	-1.88
OAR20	-	16742452	16747111	MRPL2	0.0415531	0.000782142	6.16131	13.1539	-2.13
OAR17	-	68448734	68513911	ASCC2	0.0425789	0.000850923	9.39821	18.5969	-1.98
OAR22	-	33720775	33873295	AFAP1L2	0.04318	0.000887993	4.82611	11.9597	-2.48
OAR15	-	61915745	61982487	CSTF3	0.0432803	0.000911521	10.2956	16.6751	-1.62
OAR3	-	216925500	216938514	SHISA8	0.0439047	0.000940681	7.3015	18.6206	-2.55
OAR1	-	175662180	175696159	ATG3	0.0439047	0.000964636	9.28381	20.8987	-2.25
OAR5	-	10515408	10516048	IER2	0.0441282	0.00100256	13.4672	23.0941	-1.71
OAR14	+	14208039	14227793	TCF25	0.0443884	0.00102153	10.1947	46.5664	-4.57
OAR1	-	99853235	99863248	FAM63A	0.0444262	0.00110373	9.01083	15.2492	-1.69
OAR15	-	77760108	77768829	SSRP1	0.0444262	0.00111605	8.20543	14.1261	-1.72
OAR13	+	28516843	28542172	HSPA14	0.0452587	0.00128851	7.65305	14.6791	-1.92
OAR20	-	27622473	27678484	Uncharact	0.0452587	0.00132839	7.55623	57.7701	-7.65
OAR14	+	59488421	59501737	PPP6R1	0.0452587	0.00144011	8.1134	29.9147	-3.69
OAR14	-	45894776	45896317	POLR2I	0.0452587	0.00146962	8.34506	16.5394	-1.98
OAR16	+	56440832	56561289	FAM134B	0.0452587	0.00150536	8.84597	19.6851	-2.23
OAR18	+	68322540	68355744	PACS2	0.0461352	0.00163285	6.0305	11.626	-1.93
OAR3	-	65858703	65961387	VRK2	0.0461352	0.00175344	6.88481	11.2175	-1.63
OAR10	+	84777027	84884127	ARHGEF7	0.0461352	0.00176935	18.3455	29.3204	-1.6
OAR15	-	42642527	42656587	WEE1	0.0461352	0.00184041	14.0569	22.3269	-1.59
OAR16	+	23517140	23606822	SLC38A9	0.0461352	0.00184952	12.6011	19.2282	-1.53
OAR1	-	235601136	235641111	EIF2A	0.0461352	0.00197174	43.1018	71.9729	-1.67
OAR13	+	75697999	75729834	NCOA3	0.0462046	0.00200494	10.8534	23.0142	-2.12
OAR22	+	30364280	30391535	PDCD4	0.0462789	0.00202093	6.25348	10.4209	-1.67
OAR23	+	21351715	21416050	RPRD1A	0.0462895	0.00206516	12.6586	19.7746	-1.56
OAR3	-	99472045	99656695	IL1R1	0.0462895	0.00209061	7.43012	22.0326	-2.97
OAR1	-	104335600	104419380	GON4L	0.0466132	0.00216557	4.41384	12.8717	-2.92
OAR13	+	74125872	74129336	UBE2C	0.0466132	0.00216969	6.06433	16.607	-2.74
OAR12	-	79077506	79089551	PTPN7	0.0478634	0.00234906	5.36608	10.2763	-1.92
OAR18	+	65422261	65517640	PPP2R5C	0.0478634	0.00235479	141.672	222.126	-1.57
OAR1	-	272176943	272218196	TBC1D5	0.0479617	0.0023729	8.19185	13.9037	-1.7
OAR2	+	8640154	8711203	TNC	0.0486222	0.00252818	5.81922	16.8772	-2.9
OAR8	+	20972601	20996974	ZUFSP	0.0488758	0.002646	6.88974	15.581	-2.26
OAR22	-	14598590	14613197	RBP4	0.0500746	0.00284182	7.18829	12.2654	-1.71
OAR21	+	47815106	47833642	CARS	0.0504922	0.00298101	3.48514	10.0302	-2.88
OARX	-	54149120	54163822	USP11	0.0504922	0.00299908	9.46973	26.5918	-2.81
OARX	+	6636563	6835364	TBL1X	0.0504922	0.00303551	8.14557	23.8252	-2.92
OAR24	+	13544399	13561364	BFAR	0.0504922	0.00308396	10.7308	21.4564	-2
OAR3	-	214727107	214733313	RPL3	0.0505528	0.00312064	124.116	202.411	-1.63
OAR21	+	28243447	28264283	STT3A	0.0510755	0.00321626	3.65438	10.5076	-2.88
OAR3	-	75881493	75965003	KLRAQ1	0.0511199	0.00324845	8.33521	14.3813	-1.73
OAR3	+	103447255	103449202	COX5B	0.0515028	0.00329153	16.0922	28.0279	-1.74
OAR8	+	23538195	23572475	HDAC2	0.0515306	0.00334994	28.4964	49.1985	-1.73
OAR7	+	6532987	6554654	HMGCR	0.0515306	0.00335589	4.33763	10.735	-2.47
OAR19	+	37442783	37461451	PSMD6	0.0515306	0.00338683	10.2218	16.8315	-1.65
OAR3	+	33337130	33368386	HADHB	0.0522878	0.00349093	11.9953	18.578	-1.55
OAR17	+	72165337	72169546	RANBP1	0.0525364	0.00366746	54.8413	127.897	-2.33
OAR21	-	42922558	42937398	Uncharact	0.0525364	0.00368637	8.04962	14.6118	-1.82
OAR14	-	45702859	45716324	NFKBID	0.0526051	0.00373197	10.7017	17.08	-1.6
OAR8	+	63912249	63924484	Uncharact	0.0539112	0.00414175	6.0842	12.8566	-2.11
OAR6	+	110452894	110485825	BST1	0.0539112	0.00421427	4.85457	27.4193	-5.65
OAR10	+	28719268	28835081	N4BP2L2	0.0539112	0.00423968	8.77286	20.4171	-2.33
OAR7	+	97521032	97777093	Uncharact	0.0539112	0.00428975	13.6374	22.707	-1.67
OAR11	-	38330611	38491109	KPNB1	0.0539436	0.00430935	14.5617	25.1039	-1.72
OAR3	-	209705243	209761218	CCND2	0.054992	0.00450969	8.57755	26.8473	-3.13
OAR20	+	12610881	12992265	DNAH8	0.0556873	0.00460536	18.8005	28.5761	-1.52
OARX	+	21383136	21397874	EIF2S3	0.0558204	0.00475745	4.14508	10.9212	-2.63
OAR5	-	36426005	36482758	DBN1	0.056244	0.00492443	13.9888	23.9217	-1.71
SUSCEPTIBLE vs. CONTROL
Chrm	Strand	Gene Start	Gene Stop	GENE	Q value	P value	mean S	mean C	FC S/C
OAR5	+	40597575	40604294	BSG	0.0641	0.0004	11.3	4.5	2.52
OAR5	-	48051003	48053186	PACAP	0.0641	0.0005	54.9	14.2	3.87
OAR8	-	56146045	56234687	EPB41L2	0.0641	0.0006	14.9	5.1	2.9
OAR1	+	13507108	13510324	NDUFS5	0.0641	0.0009	12.6	5.7	2.22
OAR2	+	204777523	204782966	CTLA4	0.0641	0.0011	10.2	3.6	2.81
OAR24	-	26211200	26218665	PPP4C	0.0641	0.0011	13.6	6.9	1.98
OAR3	-	173785980	173832299	APPL2	0.0641	0.0012	13.4	6.1	2.19
OAR6	-	58128813	58193251	TMEM156	0.0641	0.0012	15.4	8.5	1.81
OAR2	+	53061137	53064352	STOML2	0.0641	0.0015	11.4	4.4	2.59
OAR3	+	137141796	137166436	DDX23	0.0641	0.0015	13.7	5.8	2.35
OAR5	+	49180976	49185108	WDR55	0.0641	0.0015	20.9	11.4	1.82
OAR19	-	54058404	54064238	CLEC3B	0.0641	0.0016	40.1	25.9	1.55
OAR11	+	51693996	51708362	CBX4	0.0641	0.0016	12.2	7	1.73
OAR5	+	15434573	15461297	C3	0.0641	0.0017	10.9	5	2.17
OARX	-	54181954	54195832	UBA1	0.0641	0.0017	17.2	9.2	1.86
OAR20	+	16716234	16724046	KLHDC3	0.0641	0.0017	47.2	16.5	2.85
OAR12	+	962539	968515	SNRPE	0.0641	0.0018	15.9	8.6	1.85
OAR5	-	9741937	9764092	IL27RA	0.0641	0.0019	15.6	9.3	1.67
OAR3	-	209705243	209761218	CCND2	0.0641	0.0021	11.9	5.6	2.13
OAR23	+	4102138	4186086	CYB5A	0.0641	0.0021	14	2.9	4.86
OAR5	+	12332399	12336477	Unchar	0.0641	0.0022	32	3.6	8.9
OAR5	-	12692908	12699563	KEAP1	0.0641	0.0022	11.7	6.5	1.79
OAR12	+	40666642	40688645	EXOSC10	0.0641	0.0023	18.9	10.6	1.78
OAR5	-	10693092	10698315	RAD23A	0.0641	0.0024	14.9	7.9	1.88
OAR5	-	10693092	10698315	RAD23A	0.0641	0.0024	14.9	7.9	1.88
OAR1	+	104659990	104663162	LAMTOR2	0.0641	0.0024	62.2	35.6	1.74
OAR5	-	10817372	10817629	JUNB	0.0641	0.0024	14.4	8.3	1.73
OAR5	-	14138537	14147087	XAB2	0.0641	0.0025	12.2	5.4	2.27
OAR13	-	59896553	59914478	RBCK1	0.0641	0.0025	10	5.6	1.8
OAR5	-	14360455	14415317	TIMM44	0.0641	0.0026	28.6	11.8	2.42
OAR3	+	34042473	34047633	EMILIN1	0.0641	0.0027	18.3	10.4	1.75
OAR11	+	38535825	38552089	MRPL45	0.0641	0.0027	12.4	6.2	1.99
OAR11	+	52412148	52418454	LGALS3BP	0.0641	0.0027	29.7	16.1	1.84
OAR21	+	44709075	44722852	GSTP1	0.0641	0.0028	10.4	5.6	1.86
OAR5	+	99147434	99319778	PAM	0.0641	0.0028	18.5	12.3	1.51
OAR11	-	34495736	34508904	MPRIP	0.0641	0.0029	11.8	6.8	1.72
OAR9	+	13431470	13444431	CYHR1	0.0641	0.0029	14.7	5.5	2.66
OAR14	+	56505753	56514397	CTU1	0.0641	0.0029	12.3	6.7	1.82
OAR20	+	26476294	26495689	C4	0.0641	0.003	42.2	22.6	1.87
OAR5	+	60728095	60748163	PFN1	0.0641	0.0033	29.6	15.6	1.9
OAR15	+	62897903	62937954	NAT10	0.0641	0.0035	54.6	34.4	1.59
OAR24	-	24802986	24844240	NSMCE1	0.0641	0.0035	23.5	15.4	1.52
OAR2	-	244875307	244898424	PINK1	0.0641	0.0035	21.4	9	2.39
OAR3	+	223805054	223823994	TRABD	0.0641	0.0036	19.9	12.1	1.64
OAR5	-	44161967	44233073	H2AFY	0.0641	0.0036	10.8	5.4	2.02
OAR24	-	38625355	38641054	FSCN1	0.0641	0.0037	21.5	11.8	1.83
OAR18	-	68448003	68534502	IGHA1	0.0641	0.0038	15.5	4.9	3.16
OAR11	-	50052768	50096422	ASPSCR1	0.0641	0.0039	45.4	23.3	1.95
OAR6	-	116158205	116166146	TACC3	0.0641	0.0039	73	35.2	2.08
OAR14	+	59341240	59365691	SHISA7	0.0641	0.0039	31.6	19.9	1.59
OAR5	+	60728095	60748163	PFN1	0.0641	0.004	79.9	48.8	1.64
OAR2	-	234453671	234468982	KPNA6	0.0641	0.0042	14.9	8.8	1.7
OAR14	+	45309045	45310734	TMEM147	0.0641	0.0042	33.9	19.6	1.73
OAR1	+	110746928	110755637	NDUFS2	0.0641	0.0042	67.9	31.2	2.18
OAR7	-	62316697	62347001	SORD	0.0641	0.0043	25.5	7.1	3.59
OARX	-	16839257	17097397	MAP3K15	0.0641	0.0044	29.3	19.2	1.53
OAR15	+	78145651	78154137	TMX2	0.0641	0.0044	13.9	7.1	1.97
OAR1	-	109915742	110006087	CD84	0.0641	0.0046	25.3	11.9	2.12
OAR2	+	238537980	238539935	IFI6	0.0641	0.0047	38.3	5.7	6.73
OAR23	+	41771653	41785983	NDUFV2	0.0641	0.0048	50.2	31.6	1.59
OAR11	+	55133625	55203785	GRB2	0.0641	0.0051	69.5	46.2	1.5
OAR3	+	2545105	2547725	SURF4	0.0641	0.0051	20.2	13.2	1.53
OAR5	-	59817444	59851466	TNIP1	0.0641	0.0052	11.1	6.5	1.73
OAR6	+	116310980	116358291	CTBP1	0.0641	0.0052	167.8	100.2	1.67
OAR5	+	14066151	14074793	MCOLN1	0.0641	0.0054	10	5.1	1.96
OAR17	-	61675895	61691207	TRAFD1	0.0641	0.0054	13.4	5.6	2.4
OAR6	+	22171367	22289037	MANBA	0.0641	0.0055	14.7	8.1	1.81
OAR20	-	8698682	8705865	SPDEF	0.0641	0.0056	19.3	11	1.75
OAR14	+	1197345	1197638	EXOSC6	0.0641	0.0057	205	119.3	1.72
OAR5	+	40961251	40987643	HMHA1	0.0641	0.0059	32.4	16.7	1.94
OAR11	-	54450329	54450646	FAM100B	0.0641	0.006	11.6	5.7	2.02
OAR22	-	38203560	38229275	EIF3A	0.0641	0.0064	80.6	51.5	1.57
OAR17	-	62131393	62190676	GCN1L1	0.0641	0.0064	220.1	115.3	1.91
OAR3	+	207944214	207984868	SCNN1A	0.0641	0.0065	10	4.9	2.05
OARX	+	21149386	21152502	SAT1	0.0641	0.0065	11.3	7.2	1.56
OAR11	+	51745354	51747580	CBX8	0.0641	0.0065	45.3	25.9	1.75
OAR21	+	41620528	41628137	OTUB1	0.0641	0.0065	36.5	22.6	1.61
OAR1	-	104609520	104615631	SSR2	0.0641	0.0066	30.3	19.8	1.53
OAR18	-	13316897	13461242	Uncharact	0.0641	0.0067	12.1	8	1.52
OAR20	+	26476294	26495689	C4	0.0641	0.0067	14.8	8.2	1.8
OAR13	+	59834086	59857576	CSNK2A1	0.0641	0.0069	72.1	42.5	1.69
OAR1	+	105304639	105329364	PRCC	0.0641	0.007	17.1	8.4	2.03
OAR13	-	51856440	51861620	NOP56	0.0641	0.0072	10.5	7	1.51
OARX	-	14292168	14312688	RBBP7	0.0641	0.0073	69.2	31.2	2.22
OAR24	+	922116	954303	CACNA1H	0.0672	0.0002	6.4	21.9	-3.41
OAR4	+	106214490	106222048	ZYX	0.0672	0.0002	26.8	85.4	-3.18
OAR14	-	55547386	55554572	NAPSA	0.0672	0.0003	18.1	38.4	-2.12
OAR24	-	7720434	7749441	USP7	0.0672	0.0003	12.6	25.9	-2.05
OAR24	-	26221751	26244775	ALDOA	0.0672	0.0004	22.4	46.2	-2.06
OAR24	-	26143482	26147997	CORO1A	0.0672	0.0005	10	19	-1.91
OAR22	-	14598590	14613197	RBP4	0.0672	0.0005	5.9	12.3	-2.07
OAR8	+	20972601	20996974	ZUFSP	0.0672	0.0006	6.2	15.6	-2.5
OAR3	-	179712732	179746503	FOXRED2	0.0672	0.0006	5.9	11.6	-1.97
OAR1	-	225083308	225113225	SMC4	0.0672	0.0007	15.1	25.3	-1.67
OAR16	+	23517140	23606822	SLC38A9	0.0672	0.0008	11.3	19.2	-1.7
OAR14	+	43901918	43947032	LSM14A	0.0672	0.0008	16.8	28.4	-1.7
OAR6	+	96832811	96869616	ENOPH1	0.0672	0.0008	8.1	13.1	-1.62
OAR17	+	62600483	62620320	ACADS	0.0672	0.0008	5	18.4	-3.66
OAR11	-	49310218	49318013	FN3KRP	0.0672	0.0008	10	15.5	-1.55
OAR10	-	30365435	30388526	ALOX5AP	0.0672	0.0009	8.8	13.9	-1.58
OAR14	+	10314246	10326071	KLHL36	0.0672	0.0009	3.8	10.2	-2.68
OAR3	+	132139481	132149313	CBX5	0.0672	0.001	9	14.9	-1.66
OAR2	+	248036206	248051576	RCC2	0.0672	0.0011	6.7	14.4	-2.15
OAR14	+	54640738	54669542	SNRNP70	0.0672	0.0012	52.8	82.3	-1.56
OAR17	-	68448734	68513911	ASCC2	0.0672	0.0012	9.7	18.6	-1.92
OAR24	+	2843387	2850002	ZNF174	0.0672	0.0013	6.3	10.5	-1.66
OAR7	+	1328045	1531717	EPB41L4A	0.0672	0.0013	7	10.8	-1.53
OAR4	-	32293976	32422755	DBF4	0.0672	0.0014	31.8	50.8	-1.6
OAR5	+	1171303	1213683	MGAT4B	0.0672	0.0014	21.2	35	-1.65
OAR14	+	49658726	49675531	TGFB1	0.0672	0.0015	34.3	55.2	-1.61
OAR14	+	59488421	59501737	PPP6R1	0.0672	0.0016	8.9	29.9	-3.35
OAR7	+	25264926	25270541	LPCAT4	0.0672	0.0016	7	12.2	-1.73
OAR7	+	21497485	21518558	HAUS4	0.0672	0.0016	12.9	19.9	-1.54
OAR14	-	53929950	53953550	LIG1	0.0672	0.0017	19.9	31.5	-1.58
OAR13	+	66186212	66348853	CTNNBL1	0.0672	0.0017	16	24.5	-1.54
OAR22	-	16754368	16832091	BLNK	0.0672	0.0017	17.8	30.1	-1.69
OAR26	-	32060475	32060753	Uncharact	0.0672	0.0017	4.7	11.2	-2.38
OAR11	+	22518627	22561972	RPA1	0.0672	0.0018	25.9	40	-1.55
OAR24	-	36075254	36076347	PVRIG	0.0672	0.002	14.4	27.8	-1.94
OAR14	+	62674138	62679807	TRIM28	0.0672	0.0021	16.8	26.7	-1.59
OAR3	-	96312626	96316181	AUP1	0.0672	0.0021	7.1	13.7	-1.95
OAR11	-	57002054	57012386	COG1	0.0672	0.0022	19.1	29.1	-1.52
OAR12	-	21686923	21711498	BPNT1	0.0672	0.0022	12.2	18.8	-1.54
OAR9	+	13387200	13422986	RECQL4	0.0672	0.0022	13.6	23.8	-1.75
OAR3	-	99472045	99656695	IL1R1	0.0672	0.0023	9	22	-2.44
OAR20	-	16742452	16747111	MRPL2	0.0672	0.0023	7.8	13.2	-1.68
OAR1	-	99853235	99863248	FAM63A	0.0672	0.0026	10	15.2	-1.53
OAR8	-	87947339	87992012	SFT2D1	0.0672	0.0027	5.9	10.9	-1.87
OAR12	-	54256342	54280617	MRPS14	0.0672	0.0027	15	22.8	-1.52
OAR8	+	63912249	63924484	Uncharact	0.0672	0.0028	4.8	12.9	-2.69
OAR6	+	37126398	37132266	MED28	0.0672	0.0028	5.5	10.3	-1.87
OAR24	-	36134239	36137524	Uncharact	0.0672	0.0028	15.7	27.1	-1.73
OAR3	-	179752772	179764266	EIF3D	0.0672	0.0028	43.7	68.9	-1.58
OAR13	+	3220276	3402149	C20ORF94	0.0672	0.0029	8	14.7	-1.84
OAR9	-	57536252	57541162	FABP4	0.0672	0.003	11.5	58	-5.05
OAR14	-	45702859	45716324	NFKBID	0.0672	0.003	9.9	17.1	-1.72
OAR21	+	43302588	43305776	CTSW	0.0672	0.0031	8.2	20	-2.46
OAR21	+	41957645	41971390	RPS6KA4	0.0672	0.0031	9.9	15	-1.52
OAR21	+	47815106	47833642	CARS	0.0672	0.0035	4.2	10	-2.36
OAR3	-	95898324	95903098	BOLA3	0.0672	0.0035	9.5	14.6	-1.54
OAR22	-	33720775	33873295	AFAP1L2	0.0673	0.0036	7.4	12	-1.62
OAR12	+	62163057	62284313	LAMC1	0.0679	0.0038	7.5	12.2	-1.63
OAR13	+	74125872	74129336	UBE2C	0.0679	0.004	8.4	16.6	-1.98
OARX	-	54149120	54163822	USP11	0.0695	0.0044	11.4	26.6	-2.33
OAR9	+	14064243	14071946	EEF1D	0.0696	0.0046	50.1	87.6	-1.75
OAR13	+	40994842	41128424	NXT1	0.0704	0.0049	15.6	91.6	-5.87
OAR3	+	7586792	7589951	ZDHHC12	0.0711	0.0055	13.2	20.5	-1.55
OAR1	-	104335600	104419380	GON4L	0.0713	0.0058	5.8	12.9	-2.22
OAR2	+	8640154	8711203	TNC	0.0714	0.0059	8.3	16.9	-2.02
OAR5	+	49627196	49650291	PCDHB17	0.0718	0.0062	6.1	10	-1.66
RESISTANT vs. SUSCEPTIBLE
Chrm	Strand	Gene Start	Gene Stop	GENE	Q value	P value	mean R	mean S	FC R/S
OAR10	-	30365435	30388526	ALOX5AP	0.0791	0.0001	24.6	8.8	2.79
OAR2	-	125475772	125508763	NUP35	0.0791	0.0002	43.3	19.7	2.19
OAR14	-	55547386	55554572	NAPSA	0.0791	0.0003	33.6	18.1	1.86
OAR2	+	52537491	52544000	TPM2	0.0791	0.0003	72.3	31.1	2.32
OAR26	-	32060475	32060753	Uncharact	0.0791	0.0004	10.4	4.7	2.21
OAR11	+	55878525	55896536	CD300LB	0.0791	0.0004	17.6	2.4	7.19
OAR2	+	116861423	116911952	IWS1	0.0791	0.0005	39.6	22.8	1.74
OAR12	-	78410839	78681497	PTCHD3	0.0791	0.0005	28.6	18.7	1.53
OAR7	+	69426783	69619027	PPM1A	0.0791	0.0005	15.5	8.7	1.78
OAR3	-	217339090	217356576	NFAM1	0.0791	0.0007	16.1	8.2	1.95
OARX	-	16839257	17097397	MAP3K15	0.0791	0.0009	13.6	8.7	1.57
OAR14	-	54622334	54670433	KCNA7	0.0791	0.0011	80	52.8	1.52
OAR14	-	54622334	54670433	KCNA7	0.0791	0.0011	77.6	50.2	1.55
OAR24	-	21178391	21198908	GGA2	0.0791	0.0011	47.1	28.3	1.66
OAR2	-	225910579	226150981	DOCK10	0.0791	0.0011	54.3	30.7	1.77
OAR23	+	43042712	43088361	GNAL	0.0791	0.0011	33.7	18.4	1.83
OAR17	-	70357561	70482842	ZNF70	0.0791	0.0012	18.7	11.2	1.67
OAR1	+	226894201	226935423	RARRES1	0.0791	0.0012	14	8.7	1.61
OAR2	+	36644127	36645308	CCL21	0.0791	0.0013	2134.6	1388.3	1.54
OAR15	+	2813435	2847114	CASP13	0.0791	0.0013	11.8	5.8	2.02
OAR10	-	19413981	19448368	RCBTB1	0.0791	0.0013	35.3	23	1.54
OAR10	-	19413981	19448368	RCBTB1	0.0791	0.0013	35.3	23	1.54
OAR19	+	51217138	51226288	UQCRC1	0.0791	0.0014	54.3	33.4	1.63
OAR18	-	1320452	1416774	UBE3A	0.0791	0.0014	10.7	6.8	1.58
OAR7	-	76349796	76355686	PIGH	0.0791	0.0014	14.7	9.1	1.63
OAR7	+	25264926	25270541	LPCAT4	0.0791	0.0014	12.1	7	1.72
OAR24	+	922116	954303	CACNA1H	0.0791	0.0014	16.2	6.4	2.52
OAR11	-	48078392	48093912	POLG2	0.0791	0.0015	15.1	8	1.89
OAR17	-	57622093	57850313	FBXW8	0.0791	0.0015	16.4	10.5	1.57
OAR3	+	111300651	111358058	GLIPR1	0.0791	0.0015	13.6	8.3	1.64
OAR4	-	80994454	81244056	CDK13	0.0791	0.0015	13.7	7.9	1.73
OAR4	-	80994454	81244056	CDK13	0.0791	0.0015	13.7	7.9	1.73
OAR12	+	49359930	49362352	TNFRSF4	0.0791	0.0015	85.4	36.2	2.36
OAR2	-	220282356	220291331	DNPEP	0.0791	0.0015	32.1	21.2	1.52
OAR20	+	9853599	9863074	C6ORF81	0.0791	0.0016	28.1	13.2	2.13
OAR14	+	54981354	54983763	RPS11	0.0794	0.0016	2265.7	1223.1	1.85
OAR21	-	49464265	49490188	PHRF1	0.0794	0.0018	26.7	16.4	1.63
OAR7	+	22903433	22917885	METTL3	0.0794	0.0019	48.4	29.4	1.65
OAR13	-	54178685	54179573	RPS21	0.0794	0.0019	47.8	26	1.84
OAR13	-	54178685	54179573	RPS21	0.0794	0.0019	47.8	26	1.84
OAR13	-	54178685	54179573	RPS21	0.0794	0.0019	47.8	26	1.84
OAR24	+	2843387	2850002	ZNF174	0.0794	0.002	10.8	6.3	1.72
OARX	+	6636563	6835364	TBL1X	0.0794	0.0021	24	15	1.6
OAR24	-	3530255	3589507	CORO7	0.0794	0.0021	26.5	14.1	1.88
OAR19	+	50843155	50856490	USP19	0.0794	0.0022	13.2	6.7	1.96
OAR14	+	54640738	54669542	SNRNP70	0.0794	0.0022	80	52.8	1.52
OAR2	+	53070412	53076980	PIGO	0.0803	0.0022	36.1	17.8	2.03
OAR6	+	115762038	115763548	Uncharact	0.0804	0.0023	17.4	10.9	1.59
OAR7	+	1328045	1531717	EPB41L4A	0.0804	0.0023	11.2	7	1.59
OAR24	-	25748047	25870792	LAT	0.0804	0.0023	32.3	21.2	1.52
OAR15	+	45860725	45861822	TAF10	0.0806	0.0023	81.6	54.4	1.5
OAR20	+	7198865	7296532	PSMB9	0.0811	0.0024	132.8	78.6	1.69
OAR12	-	21686923	21711498	BPNT1	0.0811	0.0024	19	12.2	1.55
OAR9	-	29612550	29613161	RPL13A	0.0823	0.0025	95.5	57	1.68
OAR24	+	38166135	38175158	RAC1	0.0823	0.0025	106.2	70.3	1.51
OAR20	+	7688153	7692387	PHF1	0.0823	0.0025	15.3	1.4	10.87
OAR3	+	132139481	132149313	CBX5	0.0823	0.0025	14.4	9	1.6
OAR14	+	54090945	54093839	EMP3	0.0824	0.0026	22.1	8.5	2.59
OAR19	+	50365134	50374617	UBA7	0.0824	0.0026	17.8	8.9	1.99
OAR3	-	32530475	32601816	DNMT3A	0.0826	0.0026	36.8	22.6	1.63
OAR3	-	163095746	163101729	MYL6	0.0826	0.0027	209.1	104.9	1.99
OAR14	+	55032192	55065775	PRR12	0.0835	0.0028	17.2	10.8	1.59
OAR5	+	40807088	40809220	CFD	0.0842	0.0029	279.9	155.7	1.8
OAR25	-	26909627	26911433	PCBD1	0.0846	0.0029	20.7	12.2	1.7
OAR2	+	231222761	231533409	SP140	0.0846	0.0029	93.8	52.3	1.79
OAR7	-	27348255	27428281	AQR	0.0851	0.0031	17.8	10.4	1.71
OAR11	+	26269893	26290801	PELP1	0.0851	0.0032	26.7	17.3	1.54
OAR24	-	36075254	36076347	PVRIG	0.0851	0.0033	22.3	14.4	1.55
OAR21	-	9341467	9347202	TMEM126A	0.0851	0.0033	29.1	16.7	1.75
OAR18	-	27141902	27203815	FAM189A1	0.0851	0.0033	14.9	9.2	1.62
OAR14	+	59569987	59575048	PPP1R12C	0.0851	0.0034	31.6	18.3	1.72
OAR16	-	30043329	30051519	MRPS30	0.0851	0.0034	13.7	9	1.52
OAR3	+	7586792	7589951	ZDHHC12	0.0851	0.0034	20.2	13.2	1.53
OAR14	-	56407017	56428603	SIGLEC10	0.0859	0.0036	10.5	2.7	3.89
OAR12	+	78543637	78628718	TNNI1	0.0866	0.0038	28.6	18.7	1.53
OAR3	-	34301345	34305765	EIF2B4	0.0876	0.004	28.7	15	1.91
OAR25	+	44535990	44543264	CXCL12	0.0881	0.0041	36.6	20.3	1.8
OAR24	-	7720434	7749441	USP7	0.0887	0.0044	41.8	27.7	1.51
OAR26	+	35003468	35034681	AGPAT6	0.0887	0.0045	16.2	10.7	1.51
OAR21	-	42338172	42356885	MAP4K2	0.0887	0.0047	54.1	35.4	1.53
OAR21	+	43369141	43380914	SART1	0.0887	0.0047	26	17.3	1.5
OAR18	-	68448003	68534502	IGHA1	0.0887	0.0047	58.1	15.5	3.75
OAR1	+	99303552	99323285	PRPF3	0.0887	0.0048	332.3	206.6	1.61
OAR20	+	7198865	7296532	PSMB9	0.0887	0.0048	117.3	77.8	1.51
OAR18	-	65834770	65848186	CINP	0.0887	0.0049	12.6	7.1	1.77
OAR21	-	42295332	42307199	PYGM	0.0894	0.005	18.5	10.5	1.76
OAR1	-	26592681	26693025	ZCCHC11	0.0894	0.005	38.3	23.2	1.65
OAR21	-	27447378	27462009	VSIG2	0.0894	0.0051	28.7	19.1	1.5
OAR3	+	96252568	96257350	INO80B	0.0894	0.0051	19.1	10.5	1.81
OAR5	+	14649840	14696881	ANGPTL4	0.0894	0.0053	24.3	11.3	2.15
OAR25	+	34846978	34853028	PPIF	0.0894	0.0053	43.2	27.5	1.57
OAR17	+	71651923	71669660	SMPD4	0.0894	0.0054	35.1	19.5	1.8
OAR3	+	85340376	85346065	SRSF7	0.0894	0.0055	14.2	8.9	1.6
OAR3	-	217563950	217697853	ARFGAP3	0.0894	0.0055	15.9	10.5	1.52
OAR14	+	45710695	45713388	HCST	0.0894	0.0057	138.2	85.7	1.61
OAR2	+	2699200	2722938	FBXW2	0.0894	0.0058	26.6	17.4	1.53
OAR1	+	261940158	262061204	RRP1	0.0894	0.0059	21.7	13.4	1.62
OAR11	-	51223480	51257814	Uncharact	0.0894	0.0059	33.8	20	1.69
OAR11	-	51223480	51257814	Uncharact	0.0894	0.0059	33.8	20	1.69
OAR24	-	25906170	25915071	CD19	0.0894	0.0062	71.6	46.5	1.54
OAR25	+	41332365	41354115	FAM35A	0.0894	0.0063	16.9	11	1.53
OAR1	+	13507108	13510324	NDUFS5	0.0268	0	2.1	12.6	-5.86
OAR6	+	110452894	110485825	BST1	0.0562	0.0003	4.9	15.7	-3.23
OAR16	+	56440832	56561289	FAM134B	0.0562	0.0004	8.8	17.3	-1.95
OAR18	-	13316897	13461242	Uncharact	0.0562	0.0004	4	12.1	-3.04
OAR24	-	38625355	38641054	FSCN1	0.0562	0.0008	9.9	21.5	-2.18
OAR3	+	153188802	153355268	GRIP1	0.0562	0.0011	6.4	17	-2.64
OARX	+	21149386	21152502	SAT1	0.0562	0.0011	14.3	53.2	-3.72
OAR2	-	234453671	234468982	KPNA6	0.0562	0.0013	7.3	14.9	-2.05
OAR18	+	65422261	65517640	PPP2R5C	0.0562	0.0014	141.7	236.7	-1.67
OAR5	-	12546272	12554248	ICAM3	0.0562	0.0014	36.8	63.1	-1.71
OAR2	+	116322462	116394278	SAP130	0.0562	0.0016	5.9	11.7	-1.99
OARX	+	21383136	21397874	EIF2S3	0.0562	0.0017	4.1	11.3	-2.72
OAR15	-	42642527	42656587	WEE1	0.0562	0.0018	14.1	26.6	-1.89
OAR5	-	9396138	9419333	PKN1	0.0562	0.002	6	13.2	-2.21
OAR7	-	76418646	76435350	VTI1B	0.0562	0.002	49	77.5	-1.58
OAR3	-	75881493	75965003	KLRAQ1	0.0562	0.0025	8.3	13.3	-1.6
OAR6	+	67017345	67089541	SLAIN2	0.0562	0.0026	10.4	19.8	-1.89
OAR1	-	106671532	106765810	FCRL1	0.0562	0.0028	4.4	12.4	-2.81
OAR5	-	48051003	48053186	PACAP	0.0562	0.0028	27.7	54.9	-1.98
OAR1	-	109915742	110006087	CD84	0.0562	0.0029	10.5	25.3	-2.42
OAR7	+	6532987	6554654	HMGCR	0.0562	0.003	4.3	10.2	-2.36
OAR1	+	244517389	244612698	ATR	0.0562	0.003	7.4	13.1	-1.76
OAR2	+	87042043	87042984	RRAGA	0.0562	0.0032	33.5	63.6	-1.89
OAR2	-	2300219	2382671	CEP110	0.0562	0.0033	66.1	104.4	-1.58
OAR12	+	42634191	42696905	ENO1	0.0562	0.0035	7.6	14.5	-1.91
OAR14	+	35021676	35056800	PRMT7	0.0562	0.0036	5	11.4	-2.3
OAR17	+	69619935	69633762	DRG1	0.0562	0.0037	16.3	24.5	-1.51
OAR19	+	43113603	43133705	DNASE1L3	0.0562	0.0039	14.9	59.8	-4.02
OAR6	-	57991535	57993865	TLR10	0.0562	0.0041	6.8	10.3	-1.52
OAR13	+	28516843	28542172	HSPA14	0.0562	0.0041	7.7	11.6	-1.51
OARX	+	21149386	21152502	SAT1	0.0562	0.0043	6	11.3	-1.86
OAR20	+	32005815	32009007	Uncharact	0.0562	0.0043	4.9	11.1	-2.24
OAR1	-	175662180	175696159	ATG3	0.0562	0.0044	9.3	16	-1.72
OAR3	-	207562880	207600726	LEPREL2	0.0562	0.0048	3.6	11.6	-3.21
OAR9	-	28463518	28467665	RNF139	0.0562	0.0048	5.7	11.2	-1.96
OAR14	+	45309045	45310734	TMEM147	0.0562	0.0049	22.2	33.9	-1.53
OAR1	-	272176943	272218196	TBC1D5	0.0562	0.0051	8.2	13.2	-1.62
OAR11	-	54450329	54450646	FAM100B	0.0562	0.0051	5.8	11.6	-2
OAR7	-	77522194	77525646	ZFP36L1	0.0562	0.0055	7.8	12.1	-1.55
OAR1	+	235411339	235429513	SIAH2	0.0562	0.0056	6.7	13.3	-1.97
OAR8	-	23621260	23679396	MARCKS	0.0562	0.0057	21.8	34	-1.56
OAR2	-	2156199	2223713	GSN	0.0562	0.0057	9.7	16.7	-1.72
OAR6	-	22304950	22401576	NFKB1	0.0562	0.0058	5.7	13.7	-2.43
OAR13	-	51856440	51861620	NOP56	0.0562	0.0058	6.8	10.5	-1.55
OAR14	+	14208039	14227793	TCF25	0.0562	0.0065	10.2	24.5	-2.4
